# Supplementary material for: Ionic Crosslinked Hydrogel Films for Immediate Decontamination of Chemical Warfare Agents
Source: Gels. 2024 Jun 28;10(7):428. doi: 10.3390/gels10070428 (PMC11275507; doi:10.3390/gels10070428)
Supplement: Supplementary file 1 [file gels-10-00428-s001.zip]

Archive with 1 entries (1 files):
- gels-3056570-supplementary.pdf
